# Supplementary material for: Entropy-Driven Heterogeneous Crystallization of Hard-Sphere Chains under Unidimensional Confinement
Source: Polymers (Basel). 2021 Apr 21;13(9):1352. doi: 10.3390/polym13091352 (PMC8122411; doi:10.3390/polym13091352)
Supplement: Supplementary file 1 [file polymers-13-01352-s001.zip]

Archive with 42 entries (42 files):
- C100_0.60_three_panels.avi
- Fig01a.pdf
- Fig01b.pdf
- Fig01c.pdf
- Fig01d.pdf
- Fig02a.pdf
- Fig02b.pdf
- Fig11a.pdf
- Fig11b.pdf
- Fig11c.pdf
- Fig11d.pdf
- Fig11e.pdf
- Fig11f.pdf
- Fig11g.pdf
- Fig11h.pdf
- Fig11i.pdf
- Fig11j.pdf
- Fig11k.pdf
- Fig11l.pdf
- Fig12a.pdf
- Fig12b.pdf
- Fig12c.pdf
- Fig12d.pdf
- Fig13a.pdf
- Fig13b.pdf
- Fig13c.pdf
- Fig13d.pdf
- Fig13e.pdf
- Fig13f.pdf
- Fig13g.pdf
- Fig13h.pdf
- Fig13i.pdf
- Fig13j.pdf
- Fig13k.pdf
- Fig13l.pdf
- Fig13m.pdf
- Fig13n.pdf
- Fig13o.pdf
- Fig13p.pdf
- Fig13q.pdf
- Fig13r.pdf
- Polymers-1171645_interactive 3D version.pdf
